# Supplementary material for: Enhancing Exercise Performance Under Hypoxia: A Network Meta-Analysis and Animal Experimental Validation of Plant Bioactive Compounds
Source: Nutrients. 2026 Apr 24;18(9):1349. doi: 10.3390/nu18091349 (PMC13164976; doi:10.3390/nu18091349)
Supplement: Supplementary file 1 [file nutrients-18-01349-s001.zip]

Archive with 1 entries (1 files):
- nutrients-4229421-supplementary.pdf
